# Supplementary material for: Advancing Glucose Conjugated Gibberellins Discovery: A Structure–Oriented Screening and Identification Method for Unraveling Gibberellin Metabolites in Plants
Source: Metabolites. 2024 Jan 29;14(2):96. doi: 10.3390/metabo14020096 (PMC10890662; doi:10.3390/metabo14020096)
Supplement: Supplementary file 1 [file metabolites-14-00096-s001.zip]

Archive with 1 entries (1 files):
- metabolites-2814973-supplementary.pdf
